# Supplementary material for: Quantification of Tafenoquine and 5,6-Orthoquinone Tafenoquine by UHPLC-MS/MS in Blood, Plasma, and Urine, and Application to a Pharmacokinetic Study
Source: Molecules. 2022 Nov 24;27(23):8186. doi: 10.3390/molecules27238186 (PMC9737280; doi:10.3390/molecules27238186)
Supplement: Supplementary file 1 [file molecules-27-08186-s001.zip]

Archive with 1 entries (1 files):
- molecules-1970659-supplementary.pdf
